# Supplementary material for: Downregulation of LncRNA GCLC-1 Promotes Microcystin-LR-Induced Malignant Transformation of Human Liver Cells by Regulating GCLC Expression
Source: Toxics. 2023 Feb 9;11(2):162. doi: 10.3390/toxics11020162 (PMC9960881; doi:10.3390/toxics11020162)
Supplement: Supplementary file 1 [file toxics-11-00162-s001.zip]

Archive with 1 entries (1 files):
- toxics-2143435-supplementary.pdf
